# Supplementary material for: Endoscopic-Assisted Microsurgical Meningioma Resection in the Skull Base via Minicraniotomy: Is There a Difference in Radicality and Outcome between Anterior Skull Base and Posterior Fossa?
Source: Cancers (Basel). 2024 Mar 31;16(7):1391. doi: 10.3390/cancers16071391 (PMC11010817; doi:10.3390/cancers16071391)
Supplement: Supplementary file 1 [file cancers-16-01391-s001.zip]

Archive with 2 entries (2 files):
- Video S1.MP4
- Video S2.MP4
